# Supplementary material for: PrimPol prevents APOBEC/AID family mediated DNA mutagenesis
Source: Nucleic Acids Res. 2016 Feb 28;44(10):4734–44. doi: 10.1093/nar/gkw123 (PMC4889928; doi:10.1093/nar/gkw123)
Supplement: Supplementary Data [file gkw123_Supplementary_Data.zip]

Archive with 1 entries (1 files):
- nar-00164-d-2016-File007.pdf
